# Supplementary material for: Consequences of Grazing Cessation for Soil Environment and Vegetation in a Subalpine Grassland Ecosystem
Source: Plants (Basel). 2022 Aug 15;11(16):2121. doi: 10.3390/plants11162121 (PMC9416782; doi:10.3390/plants11162121)
Supplement: Supplementary file 1 [file plants-11-02121-s001.zip]

Archive with 1 entries (1 files):
- plants-1782689-SI.pdf
